# Supplementary material for: Long intergenic non-protein coding RNA 1273 confers sorafenib resistance in hepatocellular carcinoma via regulation of methyltransferase 3
Source: Bioengineered. 2022 Jan 17;13(2):3108–21. doi: 10.1080/21655979.2022.2025701 (PMC8973700; doi:10.1080/21655979.2022.2025701)
Supplement: Supplemental Material [file KBIE_A_2025701_SM4793.zip]

Archive with 2 entries (1 files):
- supplementary/
- supplementary/Supplementary figures.doc
